# Supplementary material for: Analysis of six CYP450 genetic variants regarding the response to cannabidiol combined with anticonvulsant medication in mexican patients with drug-resistant epilepsy
Source: Front Pharmacol. 2025 Aug 21;16:1626054. doi: 10.3389/fphar.2025.1626054 (PMC12408562; doi:10.3389/fphar.2025.1626054)
Supplement: Supplementary file 1 [file DataSheet1.xlsx]

## Sheet: Hoja1
																			rs8192709					rs8192719					rs1799853					rs3892097					rs1065852 (SEC SANGER)					rs2242480
																			GENOTIPO			ALELO		GENOTIPO			ALELO		GENOTIPO			ALELO		GENOTIPO			ALELO		Genotipo			Alelo		Genotipo			Alelo
																			Ho WT	He	Ho MUT	ref	alt	Ho WT	He	Ho MUT	ref	alt	Ho WT	He	Ho MUT	ref	alt	Ho WT	He	Ho MUT	ref	alt	Ho WT	He	Ho MUT	ref	alt	Ho WT	He	Ho MUT	ref	alt
	Key		Age	Sex		Etiology			Seizures type			Sizures	# Drugs				Imaging studies		C/C	C/T	T/T	C	T	C/C	C/T	T/T	C	T	C/C	C/T	T/T	C	T	C/C	C/T	T/T	C	T	G/G	G/A	A/A	G	A	C/C	C/T	T/T	C	T
grup	No responder			H	M	unknown	Structural	syndrom	focal	generalized	Combined	Frequency/month	1	2	3	4	normal	lesion
grup	clave		Age	Male	Female	etio_des	etio_estr	etio_sind	etio_focal	crisis_gen	Seizures_comb	crisis_frec	Drug 1	Drug 2	farma3	Drug 4	imag_nor	imag_les	howt_2709	he_2709	homut_2709	ref_2709	alt_2709	howt_2719	he_2719	homut_2719	ref_2719	alt_2719	howt_9853	he_9853	homut_9853	ref_9853	alt_9853	howt_2097	he_2097	homut_2097	ref_2097	alt_2097	howt_5852	he_5852	homut_5852	ref_5852	alt_5852	howt_2480	he_2480	homut_2480	ref_2480	alt_2480
non-responder	EFR-72		59		1	1				1		12				1	1			1		1	1		1		1	1	1			2		1			2		1			2			1		1	1
non-responder	EFR-80		12	1			1		1			100				1		1	0	1		1	1	1			2		1			2		1			2				1		2		1		1	1
non-responder	EFR-83		0.4	1		1			1			60			1		1							1			2				1		2	1			2		1			2			1		1	1
non-responder	EFR-98		6	1				1	1			180			1		1			1		1	1		1		1	1	1			2		1			2		1			2			1		1	1
non-responder	EFR-99 y 130		8	1		1			1			120			1			1		1		1	1		1		1	1	1			2		1			2		1			2			1		1	1
non-responder	EFR-104		25		1		1		1			60				1		1		1		1	1	1			2		1			2		1			2		1			2			1		1	1
non-responder	EFR-106-2		6	1			1			1		60				1		1		1		1	1	1			2		1			2		1			2		1			2			1		1	1
non-responder	EFR-113		30	1				1		1		30			1		1			1		1	1	1			2		1			2		1			2		1			2		1			2
non-responder	EFR-118		5		1	1				1		20			1		1			1		1	1	1			2		1			2		1			2		1			2			1		1	1
non-responder	EFR-127		42	1			1		1			8			1			1		1		1	1			1		2		1		1	1	1			2		1			2			1		1	1
non-responder	EFR-133		3	1			1		1			120			1			1		1		1	1		1		1	1	1			2		1			2		1			2			1		1	1
non-responder	EFR-140		20	1			1		1			100				1		1	1			2		1			2			1		1	1	1			2		1			2			1		1	1
non-responder	EFR-141		1.4	1		1			1			8				1	1							1			2		1			2		1			2		1			2		1			2
non-responder	EFR-143		11	1			1		1			30			1			1							1		1	1		1		1	1	1			2			1		1	1		1		1	1
non-responder	EFR-154		15		1	1			1			16				1	1																						1			2
responder	EFR-91		3	1		1			1			435				1	1								1		1	1		1		1	1	1			2		1			2		1			2
responder	EFR-92		13	1			1			1		12				1	1								1		1	1		1		1	1		1		1	1		1		1	1		1		1	1
responder	EFR-93		3		1	1			1			8		1			1			1		1	1		1		1	1		1		1	1	1			2		1			2			1		1	1
responder	EFR-94		5		1		1				1	3				1		1		1		1	1		1		1	1	1			2		1			2		1			2			1		1	1
responder	EFR-95		14	1		1			1			3			1		1			1		1	1		1		1	1	1			2		1			2				1		2	1			2
responder	EFR-96		30	1		1				1		1		1			1							1			2		1			2		1			2		1			2			1		1	1
responder	EFR-97		4	1			1				1	2	1					1		1		1	1	1			2		1			2		1			2		1			2			1		1	1
responder	EFR_63 y 90		10	1		1					1	12			1		1			1		1	1		1		1	1	1			2		1			2		1			2			1		1	1
responder	EFR-100		24		1	1			1			0			1		1			1		1	1			1		2	1			2		1						1		1	1		1		1	1
responder	EFR-101		30	1			1				1	2			1			1						1			2
responder	EFR-102		11		1		1			1		1			1			1						1			2		1			2									1		2		1		1	1
responder	EFR-103		20	1			1			1		1				1		1		1		1	1	1			2		1			2			1		1	1			1		2		1		1	1
responder	EFR-105		27	1			1				1	10				1		1		1		1	1	1			2		1			2		1			2		1			2			1		1	1
responder	EFR-106		20	1			1		1			6			1			1							1		1	1	1			2		1			2		1			2				1		2
responder	EFR-107		38		1		1		1			0			1			1		1		1	1		1		1	1	1			2		1			2		1			2			1		1	1
responder	EFR-108		54		1	1			1			5				1	1			1		1	1	1			2		1			2		1			2		1			2			1		1	1
responder	EFR-109		39	1			1		1			2		1				1		1		1	1		1		1	1	1			2			1		1	1			1		2		1		1	1
responder	EFR-111		18		1		1		1			6	1					1		1		1	1			1		2	1			2		1			2		1			2		1			2
responder	EFR-112		20		1			1		1		1			1		1			1		1	1		1		1	1	1			2		1			2		1			2		1			2
responder	EFR-114		38	1		1			1			0			1					1		1	1		1		1	1	1			2		1			2		1			2			1		1	1
responder	EFR-116		23	1				1		1		10		1						1		1	1		1		1	1	1			2		1			2		1			2			1		1	1
responder	EFR-117		24		1	1			1			0		1			1							1			2							1			2			1		1	1	1			2
responder	EFR-119		11	1				1		1		7				1	1			1		1	1	1			2		1			2		1			2		1			2			1		1	1
responder	EFR-124		30	1			1			1		30			1			1		1		1	1	1			2		1			2		1			2		1			2		1			2
responder	EFR-125		31		1	1			1			4	1				1			1		1	1		1		1	1		1		1	1	1			2			1		1	1		1		1	1
responder	EFR-126		23	1		1			1			0	1				1			1		1	1			1		2	1			2		1			2		1			2			1		1	1
responder	EFR-129		46		1																																		1			2
responder	EFR-136		22		1	1					1	0			1		1			1		1	1			1		2		1		1	1	1			2		1			2			1		1	1
responder	EFR-137		24	1		1					1	4		1			1			1		1	1			1		2	1			2			1		1	1			1		2		1		1	1
responder	EFR-138		21	1			1			1		4			1			1		1		1	1			1		2	1			2		1			2		1			2		1			2
responder	EFR-153		17	1			1		1			1		1				1		1		1	1	1			2		1			2		1			2		1			2			1		1	1
responder	EFR-157		5		1	1					1	100				1	1		1			2				1		2	1			2		1			2		1			2			1		1	1
